# Supplementary material for: Dysfunctional Mitochondria in the Cardiac Fibers of a Williams–Beuren Syndrome Mouse Model
Source: Int J Mol Sci. 2023 Jun 13;24(12):10071. doi: 10.3390/ijms241210071 (PMC10298715; doi:10.3390/ijms241210071)
Supplement: Supplementary file 1 [file ijms-24-10071-s001.zip]

Archive with 1 entries (1 files):
- ijms-2437202-supplementary.pdf
